# Supplementary material for: Photon-counting cine-cardiac CT in the mouse
Source: PLoS One. 2019 Sep 19;14(9):e0218417. doi: 10.1371/journal.pone.0218417 (PMC6752874; doi:10.1371/journal.pone.0218417)
Supplement: S1 Movies — Video files correspond with the panels of Fig 5B. (ZIP) [file pone.0218417.s001.zip]

Archive with 4 entries (4 files):
- Fig_5B_25_80_keV_coronal.avi
- Fig_5B_34_80_keV_coronal.avi
- Fig_5B_40_80_keV_coronal.avi
- Fig_5B_55_80_keV_coronal.avi
