# Supplementary material for: Photon-counting cine-cardiac CT in the mouse
Source: PLoS One. 2019 Sep 19;14(9):e0218417. doi: 10.1371/journal.pone.0218417 (PMC6752874; doi:10.1371/journal.pone.0218417)
Supplement: S2 Movies — Video files correspond with the axial and coronal 2D images in Fig 6. (ZIP) [file pone.0218417.s002.zip]

Archive with 2 entries (2 files):
- Fig_6_Axial.avi
- Fig_6_Coronal.avi
