# Supplementary material for: Photon-counting cine-cardiac CT in the mouse
Source: PLoS One. 2019 Sep 19;14(9):e0218417. doi: 10.1371/journal.pone.0218417 (PMC6752874; doi:10.1371/journal.pone.0218417)
Supplement: S3 Movies — Video files correspond with the MIPs in Fig 7. (ZIP) [file pone.0218417.s003.zip]

Archive with 4 entries (4 files):
- Fig_7_Mouse1_MIP.avi
- Fig_7_Mouse2_MIP.avi
- Fig_7_Mouse3_MIP.avi
- Fig_7_Mouse4_MIP.avi
